# Supplementary material for: First human infection with Onchocerca takaokai (Spirurida: Onchocercidae) presenting as creeping eruption in Japan
Source: Parasite. 2026 Apr 17;33:23. doi: 10.1051/parasite/2026023 (PMC13088804; doi:10.1051/parasite/2026023)
Supplement: Supplementary file 1 — Table S1. Pairwise p-distances based on mitochondrial cox1 sequences between the present isolate and related Onchocerca species. [file parasite-33-23-s1.zip]

Archive with 2 entries (1 files):
- parasite260012-1-olm/
- parasite260012-1-olm/Table S1 p_distance_matrics_table.xlsx
