# Supplementary material for: First human infection with Onchocerca takaokai (Spirurida: Onchocercidae) presenting as creeping eruption in Japan
Source: Parasite. 2026 Apr 17;33:23. doi: 10.1051/parasite/2026023 (PMC13088804; doi:10.1051/parasite/2026023)
Supplement: Supplementary file 1 — Table S1. Pairwise p-distances based on mitochondrial cox1 sequences between the present isolate and related Onchocerca species. [file parasite-33-23-s1.zip › parasite260012-1-olm/Table S1 p_distance_matrics_table.xlsx]

## Sheet: Sheet1
Table S1. Pairwise p-distances based on mitochondrial cox1 sequences between the present isolate and related Onchocerca species.
		AF015193.1	AJ271618.1	AJ271617.1	AJ271616.1	AM749275.1	AM749269.1	AM749268.1	AM749267.1	AM749266.1	AB518875.1	AB518691.1	AB518873.1	AB518692.1	AB518872.1	AB518689.1	AB518690.1	AB518874.1	EF521410.1	AB972361.1	AB972360.1	AB972359.1	AB518694.1	AB518693.1		HQ214004.1	AB518876.1	AJ537512.1	AJ271612.1	AM042549.1
		Onchocerca volvulus	Onchocerca ochengi	Onchocerca gutturosa	Onchocerca gibsoni	Onchocerca suzukii	Onchocerca skrjabini	Onchocerca eberhardi	Onchocerca japonica	Onchocerca japonica	Onchocerca japonica	Onchocerca japonica	Onchocerca japonica	Onchocerca japonica	Onchocerca japonica	Onchocerca japonica	Onchocerca japonica	Onchocerca japonica	Onchocerca lupi	Onchocerca takaokai	Onchocerca takaokai	Onchocerca takaokai	Onchocerca sp. wild boar	Onchocerca sp. wild boar	present case	Onchocerca flexuosa	Onchocerca sp. type A	Dirofilaria immitis	Wuchereria bancrofti	Thelazia callipaeda
Onchocerca volvulus	AF015193.1	-	0.017291	0.069164	0.063401	0.086455	0.086455	0.07781	0.106628	0.103746	0.103746	0.103746	0.106628	0.106628	0.106628	0.106628	0.103746	0.10951	0.097983	0.095101	0.095101	0.095101	0.095101	0.095101	0.095101	0.083573	0.106628	0.118156	0.121037	0.178674
Onchocerca ochengi	AJ271618.1		-	0.069164	0.054755	0.092219	0.086455	0.072046	0.10951	0.106628	0.106628	0.106628	0.10951	0.10951	0.10951	0.10951	0.106628	0.112392	0.103746	0.092219	0.092219	0.092219	0.092219	0.092219	0.092219	0.089337	0.10951	0.118156	0.118156	0.184438
Onchocerca gutturosa	AJ271617.1			-	0.054755	0.083573	0.07781	0.086455	0.100865	0.097983	0.097983	0.097983	0.100865	0.100865	0.100865	0.100865	0.103746	0.103746	0.074928	0.106628	0.106628	0.106628	0.106628	0.106628	0.106628	0.083573	0.103746	0.10951	0.10951	0.149856
Onchocerca gibsoni	AJ271616.1				-	0.103746	0.080692	0.097983	0.112392	0.10951	0.10951	0.10951	0.112392	0.112392	0.112392	0.112392	0.115274	0.10951	0.092219	0.089337	0.089337	0.089337	0.089337	0.089337	0.089337	0.092219	0.095101	0.129683	0.095101	0.146974
Onchocerca suzukii	AM749275.1					-	0.080692	0.089337	0.095101	0.092219	0.092219	0.092219	0.095101	0.095101	0.095101	0.095101	0.097983	0.097983	0.115274	0.097983	0.097983	0.097983	0.097983	0.097983	0.097983	0.083573	0.112392	0.118156	0.123919	0.181556
Onchocerca skrjabini	AM749269.1						-	0.080692	0.072046	0.074928	0.074928	0.074928	0.072046	0.072046	0.072046	0.072046	0.074928	0.074928	0.074928	0.103746	0.103746	0.103746	0.103746	0.100865	0.103746	0.07781	0.092219	0.103746	0.115274	0.146974
Onchocerca eberhardi	AM749268.1							-	0.072046	0.074928	0.074928	0.074928	0.072046	0.072046	0.072046	0.072046	0.069164	0.074928	0.10951	0.097983	0.097983	0.097983	0.097983	0.095101	0.097983	0.074928	0.106628	0.097983	0.132565	0.175793
Onchocerca japonica	AM749267.1								-	0.002882	0.002882	0.002882	0	0	0	0	0.002882	0.002882	0.10951	0.074928	0.074928	0.074928	0.074928	0.072046	0.074928	0.080692	0.10951	0.106628	0.123919	0.167147
Onchocerca japonica	AM749266.1									-	0	0	0.002882	0.002882	0.002882	0.002882	0.005764	0.005764	0.106628	0.072046	0.072046	0.072046	0.072046	0.069164	0.072046	0.083573	0.112392	0.10951	0.121037	0.167147
Onchocerca japonica	AB518875.1										-	0	0.002882	0.002882	0.002882	0.002882	0.005764	0.005764	0.106628	0.072046	0.072046	0.072046	0.072046	0.069164	0.072046	0.083573	0.112392	0.10951	0.121037	0.167147
Onchocerca japonica	AB518691.1											-	0.002882	0.002882	0.002882	0.002882	0.005764	0.005764	0.106628	0.072046	0.072046	0.072046	0.072046	0.069164	0.072046	0.083573	0.112392	0.10951	0.121037	0.167147
Onchocerca japonica	AB518873.1												-	0	0	0	0.002882	0.002882	0.10951	0.074928	0.074928	0.074928	0.074928	0.072046	0.074928	0.080692	0.10951	0.106628	0.123919	0.167147
Onchocerca japonica	AB518692.1													-	0	0	0.002882	0.002882	0.10951	0.074928	0.074928	0.074928	0.074928	0.072046	0.074928	0.080692	0.10951	0.106628	0.123919	0.167147
Onchocerca japonica	AB518872.1														-	0	0.002882	0.002882	0.10951	0.074928	0.074928	0.074928	0.074928	0.072046	0.074928	0.080692	0.10951	0.106628	0.123919	0.167147
Onchocerca japonica	AB518689.1															-	0.002882	0.002882	0.10951	0.074928	0.074928	0.074928	0.074928	0.072046	0.074928	0.080692	0.10951	0.106628	0.123919	0.167147
Onchocerca japonica	AB518690.1																-	0.005764	0.112392	0.07781	0.07781	0.07781	0.07781	0.074928	0.07781	0.083573	0.10951	0.106628	0.126801	0.170029
Onchocerca japonica	AB518874.1																	-	0.112392	0.07781	0.07781	0.07781	0.07781	0.074928	0.07781	0.083573	0.112392	0.10951	0.121037	0.164265
Onchocerca lupi	EF521410.1																		-	0.115274	0.115274	0.115274	0.115274	0.115274	0.115274	0.089337	0.121037	0.106628	0.112392	0.15562
Onchocerca takaokai	AB972361.1																			-	0	0	0	0.002882	0	0.112392	0.106628	0.123919	0.115274	0.172911
Onchocerca takaokai	AB972360.1																				-	0	0	0.002882	0	0.112392	0.106628	0.123919	0.115274	0.172911
Onchocerca takaokai	AB972359.1																					-	0	0.002882	0	0.112392	0.106628	0.123919	0.115274	0.172911
Onchocerca sp. wild boar	AB518694.1																						-	0.002882	0	0.112392	0.106628	0.123919	0.115274	0.172911
Onchocerca sp. wild boar	AB518693.1																							-	0.002882	0.112392	0.106628	0.121037	0.115274	0.172911
present case																									-	0.112392	0.106628	0.123919	0.115274	0.172911
Onchocerca flexuosa	HQ214004.1																									-	0.121037	0.10951	0.097983	0.158501
Onchocerca sp. type A	AB518876.1																										-	0.129683	0.146974	0.178674
Dirofilaria immitis	AJ537512.1																											-	0.132565	0.158501
Wuchereria bancrofti	AJ271612.1																												-	0.138329
Thelazia callipaeda	AM042549.1																													-
